# Supplementary material for: Amino Acid and Acylcarnitine Levels in Chronic Patients with Schizophrenia: A Preliminary Study
Source: Metabolites. 2021 Jan 5;11(1):34. doi: 10.3390/metabo11010034 (PMC7824812; doi:10.3390/metabo11010034)
Supplement: Supplementary file 1 [file metabolites-11-00034-s001.zip]

Archive with 1 entries (1 files):
- metabolites-1038592-supplementary.xls
