# Supplementary material for: Amino Acid and Acylcarnitine Levels in Chronic Patients with Schizophrenia: A Preliminary Study
Source: Metabolites. 2021 Jan 5;11(1):34. doi: 10.3390/metabo11010034 (PMC7824812; doi:10.3390/metabo11010034)
Supplement: Supplementary file 1 [file metabolites-11-00034-s001.zip › metabolites-1038592-supplementary.xls]

## Sheet: Sheet1
The details of dynamic MRM parameters
Compound Name	Precursor Ion, m/z	Product Ion, m/z	Fragmentor, V	Collision Energy, V	Retention Time, min	Delta Retention Time, min
Ornithine-D6	195.2	76.1	80	14	1.6	2
Ornithine	189.2	70.1	80	14	1.6	2
Arginine-D7	238.2	77.1	120	30	1.8	3
Arginine	231.2	70.1	120	30	1.8	3
Citrulline-D2	234.2	115.1	100	9	2	4
Citrulline	232.2	113.1	100	9	2	4
Glycine-13C2-15N	135.1	79.1	70	4	2.1	4.2
Glycine	132.1	76.1	70	4	2.1	4.2
Carnitine-D9	227.2	85	120	25	4.5	9
Carnitine	218.2	85	120	25	4.5	9
Alanine-D4	150.1	48	80	9	4.5	9
Alanine	146.1	44	80	9	4.5	9
Proline-D7	179.1	123.1	70	4	5	10
Proline	172.1	116.1	70	4	5	10
C4OH-Carnitine	304.4	85	120	25	8.3	3
Tyrosine-D4	242.2	140.1	80	9	8.7	2
Tyrosine	238.2	136.1	80	9	8.7	2
C2-Carnitine-D3	263.2	85	100	25	8.77	2.5
C2-Carnitine	260.2	85	100	25	8.77	2.5
Methionine-D3	209.2	107.1	80	9	9	3
Methionine	206.2	104.1	80	9	9	3
Valine-D8	182.2	80.1	80	9	9	3
Valine	174.2	72.1	80	9	9	3
C5OH-Carnitine	318.4	85	120	25	9.2	5
C3-Carnitine-D3	277.2	85	150	25	9.23	2
C3-Carnitine	274.2	85	150	25	9.23	2
Leucine-D3	191.2	89.1	80	9	9.6	3
Leucine	188.1	86	80	9	9.6	3
C4-Carnitine-D3	291.2	85	80	25	9.78	2
C4-Carnitine	288.2	85	80	25	9.78	2
Phenylalanine-D5	227.2	125.1	80	9	9.8	2
Phenylalanine	222.2	120.1	80	9	9.8	2
C5:1-Carnitine	300.3	85	120	25	10	8
Aspartic.Acid-D3	249.2	147.1	80	9	10	2
Aspartic.Acid	246.2	144.1	80	9	10	2
C5-Carnitine-D9	311.3	85	120	25	10.2	2
C5-Carnitine	302.2	85	120	25	10.2	2
Glutamic.Acid-D5	265.2	163.2	100	9	10.3	2
Glutamic.Acid	260.2	158.1	100	9	10.3	2
C4DC-Carnitine	374.3	85	120	25	10.7	2
C3DC-Carnitine	360.4	85	120	25	10.7	2
C6-Carnitine-D3	319.3	85	120	25	10.8	2
C6-Carnitine	316.3	85	120	25	10.8	2
C5DC-Carnitine-D6	394.3	85	120	25	10.9	2
C5DC-Carnitine	388.3	85	120	25	10.9	2
C8:1-Carnitine	342.3	85	120	25	11.2	2
C8-Carnitine-D3	347.3	85	120	25	11.5	2
C8-Carnitine	344.3	85	120	25	11.5	2
C10:1-Carnitine	370.3	85	130	25	11.77	2
C14:1-Carnitine	426.4	85	150	25	11.8	3
C10-Carnitine-D3	375.4	85	130	25	12	2
C10-Carnitine	372.4	85	130	25	12	2
C14OH-Carnitine	444.4	85	160	25	12.4	2
C12-Carnitine-D3	403.4	85	140	25	12.4	2
C12-Carnitine	400.3	85	140	25	12.4	2
C16:1-Carnitine	454.4	85	160	25	12.9	2
C18OH-Carnitine	500.4	85	160	25	13	3
C18:1OH-Carnitine	498.4	85	160	25	13	3
C18:1-Carnitine	482.4	85	160	25	13	2
C16OH-Carnitine	472.4	85	160	25	13	3
C16:1OH-Carnitine	470.4	85	160	25	13	3
C16-Carnitine-D3	459.4	85	160	25	13	2
C16-Carnitine	456.4	85	160	25	13	2
C14-Carnitine-D3	431.4	85	150	25	13	2
C14-Carnitine	428.4	85	150	25	13	2
C18-Carnitine-D3	487.4	85	160	25	13.3	2
C18-Carnitine	484.4	85	160	25	13.3	2
C18:2OH-Carnitine	496.4	85	160	25	13.4	2
C14:2-Carnitine	424.3	85	150	25	13.4	3
